# Supplementary material for: Ultra‐Fast Crystallization of Nanozeolite via Hydroxyl Radicals Generated by Electron‐Beam‐Induced Radiolysis
Source: Small Sci. 2025 May 4;5(7):2500089. doi: 10.1002/smsc.202500089 (PMC12257879; doi:10.1002/smsc.202500089)
Supplement: Supplementary file 1 — Supplementary Material [file SMSC-5-2500089-s001.zip]

Archive with 7 entries (7 files):
- Supporting Information/smsc202500089-sup-0001-SuppData-S1.avi
- Supporting Information/smsc202500089-sup-0001-SuppData-S1.pdf
- Supporting Information/smsc202500089-sup-0002-SuppData-S1.avi
- Supporting Information/smsc202500089-sup-0003-SuppData-S3.avi
- Supporting Information/smsc202500089-sup-0004-SuppData-S4.avi
- Supporting Information/smsc202500089-sup-0005-SuppData-S5.avi
- Supporting Information/smsc202500089-sup-0006-SuppData-S6.avi
